# Supplementary material for: Right-dominant arrhythmogenic cardiomyopathy complicated by platypnea-orthodeoxia syndrome: a novel mechanism of patent foramen Ovale-mediated hypoxaemia: a case report
Source: Eur Heart J Case Rep. 2026 Mar 3;10(3):ytag140. doi: 10.1093/ehjcr/ytag140 (PMC12989647; doi:10.1093/ehjcr/ytag140)
Supplement: ytag140_Supplementary_Data [file ytag140_supplementary_data.zip]

Archive with 6 entries (6 files):
- December 2022.mp4
- Figure4A.tif
- Figure4B.tif
- Table 2. Parameters from Echocardiography and CMI.docx
- Table 3. Right Heart Catheterization Findings.docx
- December 2020.mp4
